# Supplementary material for: ﻿Carexlinanensis (sect. ﻿Mitratae), a new species of Cyperaceae from Zhejiang, East China
Source: PhytoKeys. 2024 Apr 17;241:121–30. doi: 10.3897/phytokeys.241.119176 (PMC11043649; doi:10.3897/phytokeys.241.119176)
Supplement: XML Treatment for Carex linanensis [file phytokeys.241.119176-treatment1.xml]

<!DOCTYPE tp:taxon-treatment
  PUBLIC "-//TaxonX//DTD Taxonomic Treatment Publishing DTD v0 20100105//EN" "tax-treatment-NSO.dtd">
<tp:taxon-treatment xmlns:tp="http://www.plazi.org/taxpub"><tp:treatment-meta><kwd-group><label>Taxon classification</label><kwd>
                <named-content content-type="kingdom">Plantae</named-content>
              </kwd><kwd>
                <named-content content-type="order">Poales</named-content>
              </kwd><kwd>
                <named-content content-type="family">Cyperaceae</named-content>
              </kwd></kwd-group><mixed-citation publication-type="journal"><person-group><name><surname>Qiu</surname><given-names>Xiang-Dong</given-names></name><name><surname>Lu</surname><given-names>Yi-Fei</given-names></name><name><surname>Jin</surname><given-names>Xiao-Feng</given-names></name></person-group><article-title>﻿<italic><tp:taxon-name><tp:taxon-name-part taxon-name-part-type="genus" reg="Carex">Carex</tp:taxon-name-part><tp:taxon-name-part taxon-name-part-type="species" reg="linanensis">linanensis</tp:taxon-name-part></tp:taxon-name></italic> (sect. ﻿<italic><tp:taxon-name><tp:taxon-name-part taxon-name-part-type="genus" reg="Carex"/><tp:taxon-name-part taxon-name-part-type="section" reg="Mitratae">Mitratae</tp:taxon-name-part></tp:taxon-name></italic>), a new species of <tp:taxon-name><tp:taxon-name-part taxon-name-part-type="family">Cyperaceae</tp:taxon-name-part></tp:taxon-name> from Zhejiang, East China</article-title><source>PhytoKeys</source><day>17</day><month>04</month><year>2024</year><volume>241</volume><fpage>121</fpage><lpage>130</lpage><pub-id pub-id-type="doi">10.3897/phytokeys.241.119176</pub-id></mixed-citation></tp:treatment-meta><tp:nomenclature><label>﻿</label><tp:taxon-name>
              <object-id xmlns:xlink="http://www.w3.org/1999/xlink" content-type="arpha" xlink:type="simple">B2E905B7-72F4-5F5A-8650-42BE38A72A56</object-id>
              <tp:taxon-name-part taxon-name-part-type="genus" reg="Carex">Carex</tp:taxon-name-part>
              <tp:taxon-name-part taxon-name-part-type="species" reg="linanensis">linanensis</tp:taxon-name-part>
              <object-id xmlns:xlink="http://www.w3.org/1999/xlink" content-type="ipni" xlink:type="simple">urn:lsid:ipni.org:names:77340286-1</object-id>
            </tp:taxon-name><tp:taxon-authority>X.D.Qiu &amp; X.F.Jin</tp:taxon-authority><tp:taxon-status xmlns:xlink="http://www.w3.org/1999/xlink" xlink:type="simple">sp. nov.</tp:taxon-status><xref ref-type="fig" rid="F3">Figs 3A–I</xref><xref ref-type="fig" rid="F4">, 4A –</xref></tp:nomenclature><tp:treatment-sec sec-type="description" id="SECID0E35AE"><title>Diagnostic description.</title><p>This new species is similar to <italic><tp:taxon-name><tp:taxon-name-part taxon-name-part-type="genus" reg="Carex">Carex</tp:taxon-name-part><tp:taxon-name-part taxon-name-part-type="species" reg="sachalinensis">sachalinensis</tp:taxon-name-part></tp:taxon-name></italic> F.Schmidt in having lowermost bract shortly leaf-like and utricles short-beaked, but differs by having leaf blades 1–2 mm wide (vs. 2.5–3.5 mm wide), utricles longer than pistillate glumes, with beak margin smooth (vs. barbate) and lateral spikes 1 or 2 (vs. 2 or 3), with peduncles enclosed in bract sheaths (vs. enclosed in bract sheaths).</p><fig id="F3" position="float" orientation="portrait"><object-id xmlns:xlink="http://www.w3.org/1999/xlink" content-type="doi" xlink:type="simple">10.3897/phytokeys.241.119176.figure3</object-id><object-id xmlns:xlink="http://www.w3.org/1999/xlink" content-type="arpha" xlink:type="simple">369485B1-3223-5FBC-BA80-43AFB38F23FB</object-id><label>Figure 3</label><caption><p>. <italic><tp:taxon-name><tp:taxon-name-part taxon-name-part-type="genus" reg="Carex">Carex</tp:taxon-name-part><tp:taxon-name-part taxon-name-part-type="species" reg="linanensis">linanensis</tp:taxon-name-part></tp:taxon-name></italic> sp. nov. <bold>A, B</bold> habitat <bold>C</bold> lower part of habit, showing stolons <bold>D</bold> pistillate spike and bract <bold>E</bold> staminate spike and two pistillate spikes <bold>F, G</bold> utricle <bold>H, I</bold> nutlet. Scale bars: 1 mm.</p></caption><graphic xmlns:xlink="http://www.w3.org/1999/xlink" xlink:href="phytokeys-241-121_article-119176__-g003.jpg" position="float" orientation="portrait" xlink:type="simple" id="oo_1026972.jpg"><uri content-type="original_file" xlink:type="simple">https://binary.pensoft.net/fig/1026972</uri></graphic></fig></tp:treatment-sec><tp:treatment-sec sec-type="material" id="SECID0ESAAG"><title>Type.</title><p>China. Zhejiang Province: Hangzhou City, Lin’an District, Changhua, Mount Daming, Pansidong, <named-content xmlns:xlink="http://www.w3.org/1999/xlink" content-type="dwc:verbatimCoordinates" xlink:type="simple"><named-content content-type="geo-json" specific-use="{&#34;type&#34;:&#34;Point&#34;,&#34;coordinates&#34;:[118.987165,30.033446]}" id="NCID0E2AAG" xlink:type="simple">30.033446°N, 118.987165°E</named-content></named-content>, on cliffs along scenic boardwalk, 1460 m elev., 26 Apr 2023, <italic>Y. F. Lu &amp; X. F. Jin 23042601</italic> (holotype: ZJFC!; isotypes: IBK!, ZJFC!, ZM!, PE!).</p><fig id="F4" position="float" orientation="portrait"><object-id xmlns:xlink="http://www.w3.org/1999/xlink" content-type="doi" xlink:type="simple">10.3897/phytokeys.241.119176.figure4</object-id><object-id xmlns:xlink="http://www.w3.org/1999/xlink" content-type="arpha" xlink:type="simple">F8A10F98-BDA2-5DAC-803B-372F0151AA6A</object-id><label>Figure 4.</label><caption><p><italic><tp:taxon-name><tp:taxon-name-part taxon-name-part-type="genus" reg="Carex">Carex</tp:taxon-name-part><tp:taxon-name-part taxon-name-part-type="species" reg="linanensis">linanensis</tp:taxon-name-part></tp:taxon-name></italic> sp. nov. <bold>A</bold> habit <bold>B</bold> staminate glume <bold>C, D</bold> pistillate glume <bold>E</bold> utricle <bold>F</bold> nutlet (drawn by Xiao-Feng Jin; based on the holotype: <italic>Y. F. Lu &amp; X. F. Jin 23042601</italic>).</p></caption><graphic xmlns:xlink="http://www.w3.org/1999/xlink" xlink:href="phytokeys-241-121_article-119176__-g004.jpg" position="float" orientation="portrait" xlink:type="simple" id="oo_1026973.jpg"><uri content-type="original_file" xlink:type="simple">https://binary.pensoft.net/fig/1026973</uri></graphic></fig></tp:treatment-sec><tp:treatment-sec sec-type="description" id="SECID0EGCAG"><title>Description.</title><p>Perennial herbs. Rhizomes obliquely ascending, slender, woody, stoloniferous. Culms 12–30 cm tall, obtusely trigonous, slender, slightly scabrous, glabrous, base with brown or pale brown sheaths, sometimes split into fibres. Leaves longer than culms or, sometimes, nearly equal in length; blades 1–2 mm wide, herbaceous, flat or margin slightly involuted, scabrous on upper margins and abaxial leaf surfaces. Lowermost bract shortly leaf-like, uppers setaceous, shorter than spikes, sheathed; sheaths 6–12 mm long, upper ones gradually shorter. Spikes 2 or 3; terminal spike staminate, clavate, 2–3.5(–4) cm long, 1.8–2 mm wide, long-pedunculate at base; lateral spikes pistillate, loosely flowered, cylindrical or shortly cylindrical, 6–15 mm long, 2–2.5 mm wide, base with peduncles enclosed in bract sheath. Staminate glumes oblong or oblong-elliptic, 4–4.5 mm long, pale yellow or pale brown, obtuse at apex, green or brown 3-veined dorsal costa. Pistillate glumes ovate or broad-ovate, 1.5–1.8 mm long, pale yellow-brown, acuminate at apex, green 3-veined dorsal costa excurrent into a mucro or short-awn. Utricles brown-green, obovoid-ellipsoid (excluding beak), obtusely trigonous, 2.8–3.2 mm long (including beak), longer than pistillate glumes, membranous, distinctly thinly veined, sparsely puberulent, base attenuate and stipitate, apex gradually contracted into a ca. 0.3 mm long beak, orifice 2-lobed with minute teeth. Nutlets tightly enveloped, ovoid, trigonous, pale brown or yellow-brown, ca. 2 mm long, slightly excavated below, base with a ca. 0.2 mm long stipe, apex abruptly discoid-annulate or inconspicuously discoid-annulate; style thickened at base; stigmas 3.</p></tp:treatment-sec><tp:treatment-sec sec-type="etymology" id="SECID0ELCAG"><title>Etymology.</title><p>The specific epithet ‘linanensis’ refers to the type locality of this new species which was collected from Mount Daming of Lin’an District in Hangzhou.</p></tp:treatment-sec><tp:treatment-sec sec-type="phenology" id="SECID0EQCAG"><title>Phenology.</title><p>Flowering and fruiting occur from late April to mid-May.</p></tp:treatment-sec><tp:treatment-sec sec-type="material" id="SECID0EVCAG"><title>Additional specimens examined (paratypes).</title><p>China. Zhejiang Province: Hangzhou City, Lin’an District, Changhua, Mount Daming, Pansidong, <named-content xmlns:xlink="http://www.w3.org/1999/xlink" content-type="dwc:verbatimCoordinates" xlink:type="simple"><named-content content-type="geo-json" specific-use="{&#34;type&#34;:&#34;Point&#34;,&#34;coordinates&#34;:[118.987165,30.033446]}" id="NCID0E5CAG" xlink:type="simple">30.033446°N, 118.987165°E</named-content></named-content>, on cliffs along scenic boardwalk, 1460 m elev., 26 Apr 2023, <italic>Y. F. Lu &amp; X. F. Jin 23042602</italic> (ZJFC!, ZM!); the same locality, 30.033534N, 118.987040E, on cliffs, 1460 m elev., 2 May 2022, <italic>Y. F. Lu &amp; X. F. Jin 22050201</italic> (IBK!, ZJFC!, ZM!), 14 May 2022, <italic>Y. F. Lu 307</italic> (ZJFC!, ZM!); Mount Daming, Jingmagang, on cliffs, 1050 m elev., 14 May 2022, <italic>Y. F. Lu 306, 308</italic> (ZJFC!, ZM!), the same locality, on cliffs, 1100 m elev., 14 May 2022, <italic>Y. F. Lu 310</italic> (IBK!, PE!, ZJFC, ZM!); Mount Daming, Fengshu Valley, on cliffs, 950 m elev., 14 May 2022, <italic>Y. F. Lu 312</italic> (IBK!, PE!, ZJFC, ZM!).</p></tp:treatment-sec><tp:treatment-sec sec-type="conservation status" id="SECID0EPDAG"><title>Conservation status.</title><p>Least Concern (LC). The new species is a common sedge and grows on cliffs or along the Fengshu Valley in Damingshan Scenic Park. All known populations are in well-protected areas. but are strongly influenced by tourist activity unrelated to this species, so that the species will need attention related to conservation (<xref ref-type="bibr" rid="B4">IUCN 2022</xref>).</p></tp:treatment-sec><tp:treatment-sec sec-type="notes" id="SECID0EZDAG"><title>Notes.</title><p><xref ref-type="bibr" rid="B19">Tang (2000)</xref> recognised <italic><tp:taxon-name><tp:taxon-name-part taxon-name-part-type="genus" reg="Carex">Carex</tp:taxon-name-part><tp:taxon-name-part taxon-name-part-type="species" reg="pisiformis">pisiformis</tp:taxon-name-part></tp:taxon-name></italic> Boott as a high-polymorphic species which is distributed on the Islands of Sakhalin and Kurils, as well as in Japan and Korea to south-western and eastern China. <italic><tp:taxon-name><tp:taxon-name-part taxon-name-part-type="genus" reg="Carex">Carex</tp:taxon-name-part><tp:taxon-name-part taxon-name-part-type="species" reg="sachalinensis">sachalinensis</tp:taxon-name-part></tp:taxon-name></italic>, <italic><tp:taxon-name><tp:taxon-name-part taxon-name-part-type="genus" reg="Carex">C.</tp:taxon-name-part><tp:taxon-name-part taxon-name-part-type="species" reg="alterniflora">alterniflora</tp:taxon-name-part></tp:taxon-name></italic>, <italic><tp:taxon-name><tp:taxon-name-part taxon-name-part-type="genus" reg="Carex">C.</tp:taxon-name-part><tp:taxon-name-part taxon-name-part-type="species" reg="fernaldiana">fernaldiana</tp:taxon-name-part></tp:taxon-name></italic>, <italic><tp:taxon-name><tp:taxon-name-part taxon-name-part-type="genus" reg="Carex">C.</tp:taxon-name-part><tp:taxon-name-part taxon-name-part-type="species" reg="polyschonea">polyschonea</tp:taxon-name-part></tp:taxon-name></italic> and <italic><tp:taxon-name><tp:taxon-name-part taxon-name-part-type="genus" reg="Carex">C.</tp:taxon-name-part><tp:taxon-name-part taxon-name-part-type="species" reg="conicoides">conicoides</tp:taxon-name-part></tp:taxon-name></italic> were synonymised, while <italic><tp:taxon-name><tp:taxon-name-part taxon-name-part-type="genus" reg="Carex">C.</tp:taxon-name-part><tp:taxon-name-part taxon-name-part-type="species" reg="duvaliana">duvaliana</tp:taxon-name-part></tp:taxon-name></italic>, <italic><tp:taxon-name><tp:taxon-name-part taxon-name-part-type="genus" reg="Carex">C.</tp:taxon-name-part><tp:taxon-name-part taxon-name-part-type="species" reg="capilliformis">capilliformis</tp:taxon-name-part></tp:taxon-name></italic> and <italic><tp:taxon-name><tp:taxon-name-part taxon-name-part-type="genus" reg="Carex">C.</tp:taxon-name-part><tp:taxon-name-part taxon-name-part-type="species" reg="polyschoenoides">polyschoenoides</tp:taxon-name-part></tp:taxon-name></italic> from China were treated as independent species. <xref ref-type="bibr" rid="B10">Koyama (1962)</xref> compared the <italic><tp:taxon-name><tp:taxon-name-part taxon-name-part-type="genus" reg="Carex">C.</tp:taxon-name-part><tp:taxon-name-part taxon-name-part-type="species" reg="sachalinensis">sachalinensis</tp:taxon-name-part></tp:taxon-name></italic> group in morphological characters, chromosome numbers and distribution pattern, recognising only one species, <italic><tp:taxon-name><tp:taxon-name-part taxon-name-part-type="genus" reg="Carex">C.</tp:taxon-name-part><tp:taxon-name-part taxon-name-part-type="species" reg="pisiformis">pisiformis</tp:taxon-name-part></tp:taxon-name></italic>, with 15 varieties and several forms. <xref ref-type="bibr" rid="B2">Egorova (1999)</xref> considered <italic><tp:taxon-name><tp:taxon-name-part taxon-name-part-type="genus" reg="Carex">C.</tp:taxon-name-part><tp:taxon-name-part taxon-name-part-type="species" reg="sachalinensis">sachalinensis</tp:taxon-name-part></tp:taxon-name></italic> to be a very polymorphic species, represented in Sakhalin and Kurils by the type variety. The other epithets for taxa distributed in Honshu and the southern islands of Japan were treated as different varieties. After a critical examination of type specimens, we suggest that the <italic><tp:taxon-name><tp:taxon-name-part taxon-name-part-type="genus" reg="Carex">C.</tp:taxon-name-part><tp:taxon-name-part taxon-name-part-type="species" reg="sachalinensis">sachalinensis</tp:taxon-name-part></tp:taxon-name></italic> group is in need of revision, necessitating further study. We propose treating taxa within this group as independent species, with a detailed comparison of the diagnostic characters in Table <xref ref-type="table" rid="T1">1</xref>.</p><p>Morphologically, the new species, <italic><tp:taxon-name><tp:taxon-name-part taxon-name-part-type="genus" reg="Carex">Carex</tp:taxon-name-part><tp:taxon-name-part taxon-name-part-type="species" reg="linanensis">linanensis</tp:taxon-name-part></tp:taxon-name></italic>, is similar to <italic><tp:taxon-name><tp:taxon-name-part taxon-name-part-type="genus" reg="Carex">C.</tp:taxon-name-part><tp:taxon-name-part taxon-name-part-type="species" reg="sachalinensis">sachalinensis</tp:taxon-name-part></tp:taxon-name></italic> in having loosely tufted plants with stolons, bracts shortly leaf-like, shorter than spikes, utricles inconspicuously beaked, but differs by having narrower leaves (1–2 mm wide), utricles puberulent with beak margin smooth and peduncles of pistillate spikes enclosed in bract sheaths.</p></tp:treatment-sec><tp:treatment-sec><!--Section generated to contain objects referenced in tp:taxon-treatment.--><table-wrap id="T1" position="float" orientation="portrait"><label>Table 1.</label><caption><p>Comparison of diagnostic characters of the <italic><tp:taxon-name><tp:taxon-name-part taxon-name-part-type="genus" reg="Carex">Carex</tp:taxon-name-part><tp:taxon-name-part taxon-name-part-type="species" reg="pisiformis">pisiformis</tp:taxon-name-part></tp:taxon-name></italic> group.</p></caption><table id="TID0EQEAG" rules="all"><tbody><tr><th rowspan="1" colspan="1">Taxon</th><th rowspan="1" colspan="1">Voucher specimen</th><th rowspan="1" colspan="1">Colour of basal sheaths</th><th rowspan="1" colspan="1">Stolons</th><th rowspan="1" colspan="1">Leaf width (mm)</th><th rowspan="1" colspan="1">Indumentum on leaves and bracts</th><th rowspan="1" colspan="1">Lowermost bract</th><th rowspan="1" colspan="1">Colour of staminate spikes</th><th rowspan="1" colspan="1">Indumentum on utricle bodies</th><th rowspan="1" colspan="1">Utricle beak</th></tr><tr><td rowspan="1" colspan="1">
                  <italic>
                    <tp:taxon-name><tp:taxon-name-part taxon-name-part-type="genus" reg="Carex">C.</tp:taxon-name-part><tp:taxon-name-part taxon-name-part-type="species" reg="alterniflora">alterniflora</tp:taxon-name-part></tp:taxon-name>
                  </italic>
                </td><td rowspan="1" colspan="1"><italic>U. Faurie 453</italic> (holo-P!)</td><td rowspan="1" colspan="1">pale brown to brown [0]</td><td rowspan="1" colspan="1">present [1]</td><td rowspan="1" colspan="1">2.25 ± 0.58</td><td rowspan="1" colspan="1">glabrous [0]</td><td rowspan="1" colspan="1">leaf-like, long than spike [1]</td><td rowspan="1" colspan="1">pale brown [1]</td><td rowspan="1" colspan="1">glabrous [0]</td><td rowspan="1" colspan="1">conspicuous [1]</td></tr><tr><td rowspan="1" colspan="1">
                  <italic>
                    <tp:taxon-name><tp:taxon-name-part taxon-name-part-type="genus" reg="Carex">C.</tp:taxon-name-part><tp:taxon-name-part taxon-name-part-type="species" reg="capilliformis">capilliformis</tp:taxon-name-part></tp:taxon-name>
                  </italic>
                </td><td rowspan="1" colspan="1"><italic>R.P. Farges</italic> s.n. (holo-P!)</td><td rowspan="1" colspan="1">purple-brown [1]</td><td rowspan="1" colspan="1">absent [0]</td><td rowspan="1" colspan="1">0.72 ± 0.15</td><td rowspan="1" colspan="1">0</td><td rowspan="1" colspan="1">1</td><td rowspan="1" colspan="1">1</td><td rowspan="1" colspan="1">glabrous or nearly glabrous [1]</td><td rowspan="1" colspan="1">1</td></tr><tr><td rowspan="1" colspan="1">
                  <italic>
                    <tp:taxon-name><tp:taxon-name-part taxon-name-part-type="genus" reg="Carex">C.</tp:taxon-name-part><tp:taxon-name-part taxon-name-part-type="species" reg="clivorum">clivorum</tp:taxon-name-part></tp:taxon-name>
                  </italic>
                </td><td rowspan="1" colspan="1"><italic>H. Yamamoto</italic> s.n. (holo-KYO!)</td><td rowspan="1" colspan="1">0</td><td rowspan="1" colspan="1">0</td><td rowspan="1" colspan="1">2.43 ± 0.39</td><td rowspan="1" colspan="1">0</td><td rowspan="1" colspan="1">shortly leaf-like, shorter than spike [0]</td><td rowspan="1" colspan="1">white-green [0]</td><td rowspan="1" colspan="1">Pubescent [2]</td><td rowspan="1" colspan="1">1</td></tr><tr><td rowspan="1" colspan="1">
                  <italic>
                    <tp:taxon-name><tp:taxon-name-part taxon-name-part-type="genus" reg="Carex">C.</tp:taxon-name-part><tp:taxon-name-part taxon-name-part-type="species" reg="conicoides">conicoides</tp:taxon-name-part></tp:taxon-name>
                  </italic>
                </td><td rowspan="1" colspan="1"><italic>K. Mayebara 155</italic> (holo-KYO!)</td><td rowspan="1" colspan="1">0</td><td rowspan="1" colspan="1">1</td><td rowspan="1" colspan="1">2.30 ± 0.47</td><td rowspan="1" colspan="1">0</td><td rowspan="1" colspan="1">1</td><td rowspan="1" colspan="1">1</td><td rowspan="1" colspan="1">1</td><td rowspan="1" colspan="1">1</td></tr><tr><td rowspan="1" colspan="1">
                  <italic>
                    <tp:taxon-name><tp:taxon-name-part taxon-name-part-type="genus" reg="Carex">C.</tp:taxon-name-part><tp:taxon-name-part taxon-name-part-type="species" reg="duvaliana">duvaliana</tp:taxon-name-part></tp:taxon-name>
                  </italic>
                </td><td rowspan="1" colspan="1"><italic><tp:taxon-name><tp:taxon-name-part taxon-name-part-type="genus" reg="Savatier">Savatier</tp:taxon-name-part></tp:taxon-name></italic> s.n. (holo-P!)</td><td rowspan="1" colspan="1">0</td><td rowspan="1" colspan="1">1</td><td rowspan="1" colspan="1">1.94 ± 0.49</td><td rowspan="1" colspan="1">pilose [1]</td><td rowspan="1" colspan="1">1</td><td rowspan="1" colspan="1">1</td><td rowspan="1" colspan="1">densely pubescent [3]</td><td rowspan="1" colspan="1">1</td></tr><tr><td rowspan="1" colspan="1">
                  <italic>
                    <tp:taxon-name><tp:taxon-name-part taxon-name-part-type="genus" reg="Carex">C.</tp:taxon-name-part><tp:taxon-name-part taxon-name-part-type="species" reg="fernaldiana">fernaldiana</tp:taxon-name-part></tp:taxon-name>
                  </italic>
                </td><td rowspan="1" colspan="1"><italic>U. Faurie 4431</italic> (holo-P!)</td><td rowspan="1" colspan="1">0</td><td rowspan="1" colspan="1">1</td><td rowspan="1" colspan="1">0.71 ± 0.17</td><td rowspan="1" colspan="1">0</td><td rowspan="1" colspan="1">1</td><td rowspan="1" colspan="1">1</td><td rowspan="1" colspan="1">0</td><td rowspan="1" colspan="1">1</td></tr><tr><td rowspan="1" colspan="1">
                  <italic>
                    <tp:taxon-name><tp:taxon-name-part taxon-name-part-type="genus" reg="Carex">C.</tp:taxon-name-part><tp:taxon-name-part taxon-name-part-type="species" reg="linanensis">linanensis</tp:taxon-name-part></tp:taxon-name>
                  </italic>
                </td><td rowspan="1" colspan="1"><italic>Y. F. Lu &amp; X. F. Jin 23042601</italic> (holo-ZJFC!)</td><td rowspan="1" colspan="1">0</td><td rowspan="1" colspan="1">1</td><td rowspan="1" colspan="1">1.63 ± 0.40</td><td rowspan="1" colspan="1">0</td><td rowspan="1" colspan="1">0</td><td rowspan="1" colspan="1">1</td><td rowspan="1" colspan="1">1</td><td rowspan="1" colspan="1">inconspicuous [0]</td></tr><tr><td rowspan="1" colspan="1">
                  <italic>
                    <tp:taxon-name><tp:taxon-name-part taxon-name-part-type="genus" reg="Carex">C.</tp:taxon-name-part><tp:taxon-name-part taxon-name-part-type="species" reg="mayebarana">mayebarana</tp:taxon-name-part></tp:taxon-name>
                  </italic>
                </td><td rowspan="1" colspan="1"><italic>K. Mayebara</italic> s.n. (holo. -P!)</td><td rowspan="1" colspan="1">0</td><td rowspan="1" colspan="1">1</td><td rowspan="1" colspan="1">2.25 ± 0.51</td><td rowspan="1" colspan="1">1</td><td rowspan="1" colspan="1">1</td><td rowspan="1" colspan="1">0</td><td rowspan="1" colspan="1">0</td><td rowspan="1" colspan="1">1</td></tr><tr><td rowspan="1" colspan="1">
                  <italic>
                    <tp:taxon-name><tp:taxon-name-part taxon-name-part-type="genus" reg="Carex">C.</tp:taxon-name-part><tp:taxon-name-part taxon-name-part-type="species" reg="pisiformis">pisiformis</tp:taxon-name-part></tp:taxon-name>
                  </italic>
                </td><td rowspan="1" colspan="1"><italic>Williams &amp; Morrow 26</italic> (synt-GH!)</td><td rowspan="1" colspan="1">0</td><td rowspan="1" colspan="1">1</td><td rowspan="1" colspan="1">1.94 ± 0.35</td><td rowspan="1" colspan="1">0</td><td rowspan="1" colspan="1">1</td><td rowspan="1" colspan="1">1</td><td rowspan="1" colspan="1">2</td><td rowspan="1" colspan="1">1</td></tr><tr><td rowspan="1" colspan="1">
                  <italic>
                    <tp:taxon-name><tp:taxon-name-part taxon-name-part-type="genus" reg="Carex">C.</tp:taxon-name-part><tp:taxon-name-part taxon-name-part-type="species" reg="polyschoena">polyschoena</tp:taxon-name-part></tp:taxon-name>
                  </italic>
                </td><td rowspan="1" colspan="1"><italic>U. Faurie 4928</italic> (holo-P!)</td><td rowspan="1" colspan="1">1</td><td rowspan="1" colspan="1">0</td><td rowspan="1" colspan="1">1.96 ± 0.44</td><td rowspan="1" colspan="1">0</td><td rowspan="1" colspan="1">1</td><td rowspan="1" colspan="1">1</td><td rowspan="1" colspan="1">2</td><td rowspan="1" colspan="1">1</td></tr><tr><td rowspan="1" colspan="1">
                  <italic>
                    <tp:taxon-name><tp:taxon-name-part taxon-name-part-type="genus" reg="Carex">C.</tp:taxon-name-part><tp:taxon-name-part taxon-name-part-type="species" reg="polyschoenoides">polyschoenoides</tp:taxon-name-part></tp:taxon-name>
                  </italic>
                </td><td rowspan="1" colspan="1"><italic>G.G. Hsing 3728</italic> (holo. -WUK!)</td><td rowspan="1" colspan="1">0</td><td rowspan="1" colspan="1">1</td><td rowspan="1" colspan="1">2.14 ± 0.36</td><td rowspan="1" colspan="1">0</td><td rowspan="1" colspan="1">0</td><td rowspan="1" colspan="1">1</td><td rowspan="1" colspan="1">1</td><td rowspan="1" colspan="1">1</td></tr><tr><td rowspan="1" colspan="1">
                  <italic>
                    <tp:taxon-name><tp:taxon-name-part taxon-name-part-type="genus" reg="Carex">C.</tp:taxon-name-part><tp:taxon-name-part taxon-name-part-type="species" reg="sachalinensis">sachalinensis</tp:taxon-name-part></tp:taxon-name>
                  </italic>
                </td><td rowspan="1" colspan="1"><italic><tp:taxon-name><tp:taxon-name-part taxon-name-part-type="genus" reg="Glehn">Glehn</tp:taxon-name-part></tp:taxon-name></italic> s.n. (lect-LE!)</td><td rowspan="1" colspan="1">0</td><td rowspan="1" colspan="1">1</td><td rowspan="1" colspan="1">3.22 ± 0.06</td><td rowspan="1" colspan="1">0</td><td rowspan="1" colspan="1">0</td><td rowspan="1" colspan="1">1</td><td rowspan="1" colspan="1">0</td><td rowspan="1" colspan="1">0</td></tr><tr><td rowspan="1" colspan="1">
                  <italic>
                    <tp:taxon-name><tp:taxon-name-part taxon-name-part-type="genus" reg="Carex">C.</tp:taxon-name-part><tp:taxon-name-part taxon-name-part-type="species" reg="sikokiana">sikokiana</tp:taxon-name-part></tp:taxon-name>
                  </italic>
                </td><td rowspan="1" colspan="1"><italic>Rein 3556</italic> (holo. -P!)</td><td rowspan="1" colspan="1">1</td><td rowspan="1" colspan="1">1</td><td rowspan="1" colspan="1">2.93 ± 0.47</td><td rowspan="1" colspan="1">0</td><td rowspan="1" colspan="1">0</td><td rowspan="1" colspan="1">brown [2]</td><td rowspan="1" colspan="1">0</td><td rowspan="1" colspan="1">1</td></tr><tr><td rowspan="1" colspan="1">
                  <italic>
                    <tp:taxon-name><tp:taxon-name-part taxon-name-part-type="genus" reg="Carex">C.</tp:taxon-name-part><tp:taxon-name-part taxon-name-part-type="species" reg="stenostachys">stenostachys</tp:taxon-name-part></tp:taxon-name>
                  </italic>
                </td><td rowspan="1" colspan="1"><italic><tp:taxon-name><tp:taxon-name-part taxon-name-part-type="genus" reg="Savatier">Savatier</tp:taxon-name-part></tp:taxon-name> 3370</italic> (holo-P!)</td><td rowspan="1" colspan="1">0</td><td rowspan="1" colspan="1">0</td><td rowspan="1" colspan="1">2.19 ± 0.34</td><td rowspan="1" colspan="1">0</td><td rowspan="1" colspan="1">1</td><td rowspan="1" colspan="1">2</td><td rowspan="1" colspan="1">3</td><td rowspan="1" colspan="1">1</td></tr><tr><td rowspan="1" colspan="1">
                  <italic>
                    <tp:taxon-name><tp:taxon-name-part taxon-name-part-type="genus" reg="Carex">C.</tp:taxon-name-part><tp:taxon-name-part taxon-name-part-type="species" reg="tashiroana">tashiroana</tp:taxon-name-part></tp:taxon-name>
                  </italic>
                </td><td rowspan="1" colspan="1"><italic>Z. Tashiro</italic> s.n. (holo-KYO!)</td><td rowspan="1" colspan="1">0</td><td rowspan="1" colspan="1">0</td><td rowspan="1" colspan="1">1.94 ± 0.30</td><td rowspan="1" colspan="1">0</td><td rowspan="1" colspan="1">1</td><td rowspan="1" colspan="1">0</td><td rowspan="1" colspan="1">1</td><td rowspan="1" colspan="1">0</td></tr><tr><td rowspan="1" colspan="1">
                  <italic>
                    <tp:taxon-name><tp:taxon-name-part taxon-name-part-type="genus" reg="Carex">C.</tp:taxon-name-part><tp:taxon-name-part taxon-name-part-type="species" reg="tenuinervis">tenuinervis</tp:taxon-name-part></tp:taxon-name>
                  </italic>
                </td><td rowspan="1" colspan="1"><italic>K. Mayebara</italic> s.n. (holo-KYO!)</td><td rowspan="1" colspan="1">0</td><td rowspan="1" colspan="1">0</td><td rowspan="1" colspan="1">1.84 ± 0.24</td><td rowspan="1" colspan="1">0</td><td rowspan="1" colspan="1">1</td><td rowspan="1" colspan="1">1</td><td rowspan="1" colspan="1">0</td><td rowspan="1" colspan="1">0</td></tr></tbody></table><table-wrap-foot><fn><p>Note: the leaf width was measured and shown as Mean ± SD and the mean values were used for PCoA. The other values under the morphological characters were also used for PCoA, which have the same meaning in square brackets.</p></fn></table-wrap-foot></table-wrap></tp:treatment-sec><ref-list><ref id="B4"><mixed-citation xmlns:xlink="http://www.w3.org/1999/xlink" xlink:type="simple">IUCN (<year>2022</year>) Guidelines for using the IUCN Red List Categories and Criteria. Version 15.1. Prepared by the Standards and Petitions Committee of the IUCN Species Survival Commission. <ext-link xlink:href="https://www.iucnredlist.org/resources/redlistguidelines" ext-link-type="uri" xlink:type="simple">https://www.iucnredlist.org/resources/redlistguidelines</ext-link> [Accessed on 1 February 2024]</mixed-citation></ref><ref id="B19"><mixed-citation xmlns:xlink="http://www.w3.org/1999/xlink" xlink:type="simple"><person-group><name name-style="western"><surname>Tang</surname><given-names>YC</given-names></name></person-group> (<year>2000</year>) <article-title>Sect. <tp:taxon-name><tp:taxon-name-part taxon-name-part-type="genus"/><tp:taxon-name-part taxon-name-part-type="section">Mitratae</tp:taxon-name-part></tp:taxon-name> Franch.</article-title> In: <person-group><name name-style="western"><surname>Dai</surname><given-names>LK</given-names></name><name name-style="western"><surname>Liang</surname><given-names>SY</given-names></name></person-group> (<role>Eds</role>) <issue-title>Flora Reipublicae Popularis Sinicae (Vol.</issue-title><source>12). Science Press, Beijing</source>, <fpage>150</fpage>–<lpage>171</lpage>.</mixed-citation></ref><ref id="B10"><mixed-citation xmlns:xlink="http://www.w3.org/1999/xlink" xlink:type="simple"><person-group><name name-style="western"><surname>Koyama</surname><given-names>T</given-names></name></person-group> (<year>1962</year>) <article-title>Classification of the family <tp:taxon-name><tp:taxon-name-part taxon-name-part-type="family">Cyperaceae</tp:taxon-name-part></tp:taxon-name> (2). Journal of the Faculty of Science, Tokyo University, Section 3.</article-title><source>Botany</source><volume>8</volume>(<issue>2</issue>): <fpage>149</fpage>–<lpage>278</lpage>.</mixed-citation></ref><ref id="B2"><mixed-citation xmlns:xlink="http://www.w3.org/1999/xlink" xlink:type="simple"><person-group><name name-style="western"><surname>Egorova</surname><given-names>TV</given-names></name></person-group> (<year>1999</year>) The sedges (<italic><tp:taxon-name><tp:taxon-name-part taxon-name-part-type="genus">Carex</tp:taxon-name-part></tp:taxon-name></italic> L.) of Russia and adjacent states (within the limits of the former USSR). St. Petersburg State Chemical-Pharmaceutical Academy, St. Petersburg and Missouri Botanical Garden, St. Louis.</mixed-citation></ref></ref-list></tp:taxon-treatment>
